# Supplementary material for: Amorphous Solid Dispersions Layered onto Pellets—An Alternative to Spray Drying?
Source: Pharmaceutics. 2023 Feb 24;15(3):764. doi: 10.3390/pharmaceutics15030764 (PMC10054131; doi:10.3390/pharmaceutics15030764)
Supplement: Supplementary file 1 [file pharmaceutics-15-00764-s001.zip]

Archive with 1 entries (1 files):
- pharmaceutics-2222189-supplementary.pdf
